# Supplementary material for: Determining Soil Microbial Communities and Their Influence on Ganoderma Disease Incidences in Oil Palm (Elaeis guineensis) via High-Throughput Sequencing
Source: Biology (Basel). 2020 Nov 27;9(12):424. doi: 10.3390/biology9120424 (PMC7760618; doi:10.3390/biology9120424)
Supplement: Supplementary file 1 [file biology-09-00424-s001.zip]

Archive with 8 entries (7 files):
- Supplementary Biology/
- Supplementary Biology/Figure S1.jpg
- Supplementary Biology/Figure S2.tiff
- Supplementary Biology/Figure S3.tiff
- Supplementary Biology/Figure S4.tif
- Supplementary Biology/Table S1.docx
- Supplementary Biology/Table S2.docx
- Supplementary Biology/Table S3.docx
